# Supplementary material for: Cost-Effectiveness of Infant Pneumococcal Conjugate Vaccination Strategies in Vietnam: A Stepwise Economic Evaluation
Source: Vaccines (Basel). 2026 Feb 27;14(3):220. doi: 10.3390/vaccines14030220 (PMC13030058; doi:10.3390/vaccines14030220)
Supplement: Supplementary file 1 [file vaccines-14-00220-s001.zip]

Archive with 1 entries (1 files):
- vaccines-4103943-supplementary.pdf
